# Supplementary material for: Effectiveness of whey protein supplements on the serum levels of amino acid, creatinine kinase and myoglobin of athletes: a systematic review and meta-analysis
Source: Syst Rev. 2019 May 31;8:130. doi: 10.1186/s13643-019-1039-z (PMC6544960; doi:10.1186/s13643-019-1039-z)
Supplement: Supplementary file 1 — Risk of Bias. (XLSX 21 kb) [file 13643_2019_1039_MOESM1_ESM.xlsx]

## Sheet: Cochrane ROB random
Author name	Year	Title	Sequence generation	Description	Allocation concealment	Description	Blinding of participants, personnel	Description	Blinding of outcome assessors	Description	Incomplete outcome data	Description	Selective outcome reporting	Description	Other sources of bias	Description	Overall
Areta	2014	Reduced resting skeletal muscle protein synthesis is rescued by resistance exercise and protein ingestion following short-term energy deficit	Low Risk	random & within-subject, counterbalanced	Unclear Risk	didn’t mention weather about blinding	Unclear Risk	didn’t mention about blinding	Unclear Risk	didn’t mention weather about blinding	Low Risk	No missing outcome data or loss to follow-up	Low risk	The study protocol is available and all of the study’s pre-specified outcomes of interest have been reported in the pre-specified way	Low risk	The study appears to be free of other sources of bias.	Unclear Risk of Bias				Low Risk	Unclear Risk	High Risk	Total			Low Risk	Unclear Risk	High Risk	Total			Low Risk	Unclear Risk	High Risk
Cepero	2010	INFLUENCE OF INGESTING CASEIN PROTEIN AND WHEY PROTEIN CARBOHYDRATE BEVERAGES ON RECOVERY AND PERFORMANCE OF AN ENDURANCE CYCLING TEST	Low Risk	random & counterbalanced	Low Risk	Double Blinding	Low Risk	Double Blinding	Low Risk	Double Blinding	Low Risk	No missing outcome data or loss to follow-up	Low risk	analysis methods or subsets of the data (e.g. subscales) that were not pre-specified	Low risk	The study appears to be free of other sources of bias.	Low Risk of Bias			Selective outcome reporting	13	0	0	13		Selective outcome reporting	24	0	1	25		Selective outcome reporting	#REF!	#REF!	#REF!
Gunnarsson	2013	Effect of whey protein- and carbohydrate-enriched diet on glycogen resynthesis during the first 48 h after a soccer game	Unclear Risk	random & without providing the details of what was done	Unclear Risk	didn’t mention weather about blinding	Unclear Risk	didn’t mention about blinding	Unclear Risk	didn’t mention weather about blinding	Low Risk	No missing outcome data or loss to follow-up	Low risk	The study protocol is available and all of the study’s pre-specified outcomes of interest have been reported in the pre-specified way	Low risk	The study appears to be free of other sources of bias.	Unclear Risk of Bias			Blinding of participants, personnel	8	5	0	13		Blinding of participants, personnel	19	6	0	25		Blinding of participants, personnel	#REF!	#REF!	#REF!
Hansen	2015	Effect of Whey Protein Hydrolysate on Performance and Recovery of Top-Class Orienteering Runners	Low Risk	random & block	High Risk	Single Blinding (participants or investigators enrolling participants could possibly foresee assignments)	Low Risk	Although it is single blinding whereby participants or investigators enrolling participants could possibly foresee assignments. However, there is no incomplete blinding, but in the reviewer’s judgment the outcome is not likely to be influenced by lack of blinding	Low Risk	Although it is single blinding whereby participants or investigators enrolling participants could possibly foresee assignments. However, there is no incomplete blinding, but in the reviewer’s judgment the outcome is not likely to be influenced by lack of blinding	Low Risk	No missing outcome data or loss to follow-up	Low risk	The study protocol is available and all of the study’s pre-specified outcomes of interest have been reported in the pre-specified way	Low risk	The study appears to be free of other sources of bias.	High Risk of Bias			Allocation concealment	6	5	2	13		Allocation concealment	15	6	4	25		Allocation concealment	#REF!	#REF!	#REF!
Hansen	2016	Protein intake during training sessions has no effect on performance and recovery during a strenuous training camp for elite cyclists	Low Risk	random & block	High Risk	Single Blinding (participants or investigators enrolling participants could possibly foresee assignments)	Low Risk	Although it is single blinding whereby participants or investigators enrolling participants could possibly foresee assignments. However, there is no incomplete blinding, but in the reviewer’s judgment the outcome is not likely to be influenced by lack of blinding	Low Risk	Although it is single blinding whereby participants or investigators enrolling participants could possibly foresee assignments. However, there is no incomplete blinding, but in the reviewer’s judgment the outcome is not likely to be influenced by lack of blinding	Low Risk	No missing outcome data or loss to follow-up	Low risk	The study protocol is available and all of the study’s pre-specified outcomes of interest have been reported in the pre-specified way	Low risk	The study appears to be free of other sources of bias.	High Risk of Bias			Sequence generation	8	5	0	13		Sequence generation	20	5	0	25		Sequence generation	#REF!	#REF!	#REF!
Impey	2015	Leucine-enriched protein feeding does not impair exercise-induced free fatty acid availability and lipid oxidation: beneficial implications for training in carbohydrate-restricted states	Low Risk	random & counter-balanced (Latin Squares approach)	Unclear Risk	didn’t mention weather about blinding	Unclear Risk	didn’t mention about blinding	Unclear Risk	didn’t mention weather about blinding	Low Risk	No missing outcome data or loss to follow-up	Low risk	The study protocol is available and all of the study’s pre-specified outcomes of interest have been reported in the pre-specified way	Low risk	The study appears to be free of other sources of bias.	Unclear Risk of Bias
Jauhari	2014	Effect of administering Tempeh drink on muscle damage recoveries after resistance exercise in student athletes	Unclear Risk	random & without providing the details of what was done	Low Risk	Double Blinding	Low Risk	Double Blinding	Low Risk	Double Blinding	Low Risk	No missing outcome data or loss to follow-up	Low risk	The study protocol is available and all of the study’s pre-specified outcomes of interest have been reported in the pre-specified way	Low risk	The study appears to be free of other sources of bias.	Unclear Risk of Bias
Lollo	2011	Physiological and physical effects of different milk protein supplements in elite soccer players	Unclear Risk	random & without providing the details of what was done	Low Risk	Double Blinding	Low Risk	Double Blinding	Low Risk	Double Blinding	Low Risk	No missing outcome data or loss to follow-up	Low risk	The study protocol is available and all of the study’s pre-specified outcomes of interest have been reported in the pre-specified way	Low risk	The study appears to be free of other sources of bias.	Unclear Risk of Bias
Lollo	2014	Hydrolysed whey protein reduces muscle damage markers in Brazilian elite soccer players compared with whey protein and maltodextrin. A twelve-week in-championship intervention	Unclear Risk	random & without providing the details of what was done	Low Risk	Double Blinding	Low Risk	Double Blinding	Low Risk	Double Blinding	Low Risk	No missing outcome data or loss to follow-up	Low risk	The study protocol is available and all of the study’s pre-specified outcomes of interest have been reported in the pre-specified way	Low risk	The study appears to be free of other sources of bias.	Unclear Risk of Bias
Naclerio	2015	A multi-ingredient containing carbohydrate, proteins L-glutamine and L-carnitine attenuates fatigue perception with no effect on performance, muscle damage or immunity in soccer players	Low Risk	random & counter balanced, cross over	Low Risk	Double Blinding	Low Risk	Double Blinding	Low Risk	Double Blinding	Low Risk	No missing outcome data or loss to follow-up	Low risk	The study protocol is available and all of the study’s pre-specified outcomes of interest have been reported in the pre-specified way	Low risk	The study appears to be free of other sources of bias.	Low Risk of Bias
Parr	2014	Alcohol ingestion impairs maximal post-exercise rates of myofibrillar protein synthesis following a single bout of concurrent training	Low Risk	random & counter-balanced, crossover	Unclear Risk	didn’t mention weather about blinding	Unclear Risk	didn’t mention about blinding	Unclear Risk	didn’t mention weather about blinding	Low Risk	No missing outcome data or loss to follow-up	Low risk	The study protocol is available and all of the study’s pre-specified outcomes of interest have been reported in the pre-specified way	Low risk	The study appears to be free of other sources of bias.	Unclear Risk of Bias
Tang	2007	Minimal whey protein with carbohydrate stimulates muscle protein synthesis following resistance exercise in trained young men	Low Risk	random & crossover, counterbalanced	Low Risk	Double Blinding	Low Risk	Double Blinding	Low Risk	Double Blinding	Low Risk	No missing outcome data or loss to follow-up	Low risk	The study protocol is available and all of the study’s pre-specified outcomes of interest have been reported in the pre-specified way	Low risk	The study appears to be free of other sources of bias.	Low Risk of Bias
Yang	2014	Research on application of whey protein in sports drink	Unclear Risk	random & without providing the details of what was done	Unclear Risk	didn’t mention weather about blinding	Unclear Risk	didn’t mention about blinding	Unclear Risk	didn’t mention weather about blinding	Low Risk	No missing outcome data or loss to follow-up	Low risk	The study protocol is available and all of the study’s pre-specified outcomes of interest have been reported in the pre-specified way	Low risk	The study appears to be free of other sources of bias.	Unclear Risk of Bias
