# Supplementary material for: Effectiveness of whey protein supplements on the serum levels of amino acid, creatinine kinase and myoglobin of athletes: a systematic review and meta-analysis
Source: Syst Rev. 2019 May 31;8:130. doi: 10.1186/s13643-019-1039-z (PMC6544960; doi:10.1186/s13643-019-1039-z)
Supplement: Supplementary file 3 — Meta-analysis output. (ZIP 162 kb) [file 13643_2019_1039_MOESM3_ESM.zip]

Archive with 2 entries (2 files):
- supplementary materialTable 3 20181115R1.docx
- supplementary materialTable 3 Meta analysis outputR1.docx
